# Supplementary material for: Heart–Brain Temporal Coupling as a Candidate Biomarker of Self-Congruency
Source: Biomedicines. 2026 Feb 27;14(3):548. doi: 10.3390/biomedicines14030548 (PMC13023749; doi:10.3390/biomedicines14030548)
Supplement: Supplementary file 1 [file biomedicines-14-00548-s001.zip]

Archive with 1 entries (1 files):
- biomedicines-4070751-supplementary.pdf
